# Supplementary material for: Physiological febrile heat stress increases cytoadhesion through increased protein trafficking of Plasmodium falciparum surface proteins into the red blood cell
Source: eLife. 2026 May 13;14:RP107860. doi: 10.7554/eLife.107860 (PMC13171106; doi:10.7554/eLife.107860)
Supplement: Figure 3—figure supplement 3—source data 2. [file elife-107860-fig3-figsupp3-data2.zip]

Archive with 2 entries (1 files):
- Figure 3 - Supplement 3 - Source Data 2 - Raw Images/
- Figure 3 - Supplement 3 - Source Data 2 - Raw Images/Figure 3 - Supplement 3 - Source Data 2 - Raw Image a-HA.tif
