# Supplementary material for: Physiological febrile heat stress increases cytoadhesion through increased protein trafficking of Plasmodium falciparum surface proteins into the red blood cell
Source: eLife. 2026 May 13;14:RP107860. doi: 10.7554/eLife.107860 (PMC13171106; doi:10.7554/eLife.107860)
Supplement: Figure 3—figure supplement 4—source data 1. — Raw microscopy images of transgenic HSP70x-3xHA parasites probed with α-HA and α-SBP1. [file elife-107860-fig3-figsupp4-data1.zip]

Archive with 21 entries (19 files):
- Figure 3 - Supplement 4 - Source Data 1 Raw Images/
- Figure 3 - Supplement 4 - Source Data 1 Raw Images/Cropped/
- Figure 3 - Supplement 4 - Source Data 1 Raw Images/Cropped/DMSO_HA_SBP1003.nd2 - T=0-1.tif
- Figure 3 - Supplement 4 - Source Data 1 Raw Images/Cropped/DMSO_HA_SBP1006.nd2 - T=0-1.tif
- Figure 3 - Supplement 4 - Source Data 1 Raw Images/Cropped/DMSO_HA_SBP1008.nd2 - T=0-1.tif
- Figure 3 - Supplement 4 - Source Data 1 Raw Images/Cropped/HSP70x-HA-LUTs.ijm
- Figure 3 - Supplement 4 - Source Data 1 Raw Images/DMSO_HA_SBP1003-0001.jpg
- Figure 3 - Supplement 4 - Source Data 1 Raw Images/DMSO_HA_SBP1003-0002.jpg
- Figure 3 - Supplement 4 - Source Data 1 Raw Images/DMSO_HA_SBP1003-0003.jpg
- Figure 3 - Supplement 4 - Source Data 1 Raw Images/DMSO_HA_SBP1003-0004.jpg
- Figure 3 - Supplement 4 - Source Data 1 Raw Images/DMSO_HA_SBP1003.nd2
- Figure 3 - Supplement 4 - Source Data 1 Raw Images/DMSO_HA_SBP1006-0001.jpg
- Figure 3 - Supplement 4 - Source Data 1 Raw Images/DMSO_HA_SBP1006-0002.jpg
- Figure 3 - Supplement 4 - Source Data 1 Raw Images/DMSO_HA_SBP1006-0003.jpg
- Figure 3 - Supplement 4 - Source Data 1 Raw Images/DMSO_HA_SBP1006-0004.jpg
- Figure 3 - Supplement 4 - Source Data 1 Raw Images/DMSO_HA_SBP1006.nd2
- Figure 3 - Supplement 4 - Source Data 1 Raw Images/DMSO_HA_SBP1008-0001.jpg
- Figure 3 - Supplement 4 - Source Data 1 Raw Images/DMSO_HA_SBP1008-0002.jpg
- Figure 3 - Supplement 4 - Source Data 1 Raw Images/DMSO_HA_SBP1008-0003.jpg
- Figure 3 - Supplement 4 - Source Data 1 Raw Images/DMSO_HA_SBP1008-0004.jpg
- Figure 3 - Supplement 4 - Source Data 1 Raw Images/DMSO_HA_SBP1008.nd2
