# Supplementary material for: Physiological febrile heat stress increases cytoadhesion through increased protein trafficking of Plasmodium falciparum surface proteins into the red blood cell
Source: eLife. 2026 May 13;14:RP107860. doi: 10.7554/eLife.107860 (PMC13171106; doi:10.7554/eLife.107860)
Supplement: Figure 3—figure supplement 4—source data 1. — Raw microscopy images of transgenic HSP70x-3xHA parasites probed with α-HA and α-SBP1. [file elife-107860-fig3-figsupp4-data1.zip › Figure 3 - Supplement 4 - Source Data 1 Raw Images/Cropped/HSP70x-HA-LUTs.ijm]

Stack.setChannel(1)
run("Magenta")
setMinAndMax(94, 476)
Stack.setChannel(2)
run("Green")
setMinAndMax(122, 565)
Stack.setChannel(3)
run("Blue")
setMinAndMax(106, 198)
Stack.setChannel(4)
run("Grays")
setMinAndMax(1493, 5550)
