# Supplementary material for: Physiological febrile heat stress increases cytoadhesion through increased protein trafficking of Plasmodium falciparum surface proteins into the red blood cell
Source: eLife. 2026 May 13;14:RP107860. doi: 10.7554/eLife.107860 (PMC13171106; doi:10.7554/eLife.107860)
Supplement: Figure 3—figure supplement 4—source data 2. — Raw microscopy images of transgenic HSP70x-3xHA parasites probed with α-HA and α-KAHRP. [file elife-107860-fig3-figsupp4-data2.zip]

Archive with 15 entries (13 files):
- Figure 3 - Supplement 4 - Source Data 2 Raw Images/
- Figure 3 - Supplement 4 - Source Data 2 Raw Images/Cropped/
- Figure 3 - Supplement 4 - Source Data 2 Raw Images/Cropped/DMSO_HA_KAHRP007.nd2 - T=0-1.tif
- Figure 3 - Supplement 4 - Source Data 2 Raw Images/Cropped/DMSO_HA_KAHRP008.nd2 - T=0-1.tif
- Figure 3 - Supplement 4 - Source Data 2 Raw Images/Cropped/HSP70x_KAHRP_LUTs.ijm
- Figure 3 - Supplement 4 - Source Data 2 Raw Images/DMSO_HA_KAHRP007-0001.jpg
- Figure 3 - Supplement 4 - Source Data 2 Raw Images/DMSO_HA_KAHRP007-0002.jpg
- Figure 3 - Supplement 4 - Source Data 2 Raw Images/DMSO_HA_KAHRP007-0003.jpg
- Figure 3 - Supplement 4 - Source Data 2 Raw Images/DMSO_HA_KAHRP007-0004.jpg
- Figure 3 - Supplement 4 - Source Data 2 Raw Images/DMSO_HA_KAHRP007.nd2
- Figure 3 - Supplement 4 - Source Data 2 Raw Images/DMSO_HA_KAHRP008-0001.jpg
- Figure 3 - Supplement 4 - Source Data 2 Raw Images/DMSO_HA_KAHRP008-0002.jpg
- Figure 3 - Supplement 4 - Source Data 2 Raw Images/DMSO_HA_KAHRP008-0003.jpg
- Figure 3 - Supplement 4 - Source Data 2 Raw Images/DMSO_HA_KAHRP008-0004.jpg
- Figure 3 - Supplement 4 - Source Data 2 Raw Images/DMSO_HA_KAHRP008.nd2
