# Supplementary material for: Physiological febrile heat stress increases cytoadhesion through increased protein trafficking of Plasmodium falciparum surface proteins into the red blood cell
Source: eLife. 2026 May 13;14:RP107860. doi: 10.7554/eLife.107860 (PMC13171106; doi:10.7554/eLife.107860)
Supplement: Figure 3—figure supplement 4—source data 2. — Raw microscopy images of transgenic HSP70x-3xHA parasites probed with α-HA and α-KAHRP. [file elife-107860-fig3-figsupp4-data2.zip › Figure 3 - Supplement 4 - Source Data 2 Raw Images/Cropped/HSP70x_KAHRP_LUTs.ijm]

Stack.setChannel(1);
run("Magenta");
setMinAndMax(51, 1490);
Stack.setChannel(2);
setMinAndMax(108, 351);
Stack.setChannel(3);
setMinAndMax(96, 200);
Stack.setChannel(4);
setMinAndMax(1230, 6202);
