# Supplementary material for: Physiological febrile heat stress increases cytoadhesion through increased protein trafficking of Plasmodium falciparum surface proteins into the red blood cell
Source: eLife. 2026 May 13;14:RP107860. doi: 10.7554/eLife.107860 (PMC13171106; doi:10.7554/eLife.107860)
Supplement: Figure 3—figure supplement 5—source data 1. [file elife-107860-fig3-figsupp5-data1.zip]

Archive with 4 entries (3 files):
- Supplement 5 - Source Data 1 - Raw Images/
- Supplement 5 - Source Data 1 - Raw Images/Figure 3 - Supplement 5 - Source Data 1 - Raw .scn File.scn
- Supplement 5 - Source Data 1 - Raw Images/Figure 3 - Supplement 5 - Source Data 1 - Raw High Contrast Image File.tif
- Supplement 5 - Source Data 1 - Raw Images/Figure 3 - Supplement 5 - Source Data 1 - Raw Image File.tif
