# Supplementary material for: Physiological febrile heat stress increases cytoadhesion through increased protein trafficking of Plasmodium falciparum surface proteins into the red blood cell
Source: eLife. 2026 May 13;14:RP107860. doi: 10.7554/eLife.107860 (PMC13171106; doi:10.7554/eLife.107860)
Supplement: Figure 3—figure supplement 6—source data 1. — Raw microscopy images of transgenic PF3D7_0702500-3xHA parasites probed with α-HA and α-SBP1. [file elife-107860-fig3-figsupp6-data1.zip]

Archive with 16 entries (14 files):
- Figure 3 - Supplement 6 - Source Data 1 Raw Images/
- Figure 3 - Supplement 6 - Source Data 1 Raw Images/Cropped/
- Figure 3 - Supplement 6 - Source Data 1 Raw Images/Cropped/0702500_SBP1_LUTs.ijm
- Figure 3 - Supplement 6 - Source Data 1 Raw Images/Cropped/HA_SBP1005.nd2 - T=0-1.tif
- Figure 3 - Supplement 6 - Source Data 1 Raw Images/Cropped/HA_SBP1007.nd2 - T=0-1.tif
- Figure 3 - Supplement 6 - Source Data 1 Raw Images/Cropped/HA_SBP1007_b.nd2 - T=0-1.tif
- Figure 3 - Supplement 6 - Source Data 1 Raw Images/HA_SBP1005-0001.jpg
- Figure 3 - Supplement 6 - Source Data 1 Raw Images/HA_SBP1005-0002.jpg
- Figure 3 - Supplement 6 - Source Data 1 Raw Images/HA_SBP1005-0003.jpg
- Figure 3 - Supplement 6 - Source Data 1 Raw Images/HA_SBP1005-0004.jpg
- Figure 3 - Supplement 6 - Source Data 1 Raw Images/HA_SBP1005.nd2
- Figure 3 - Supplement 6 - Source Data 1 Raw Images/HA_SBP1007-0001.jpg
- Figure 3 - Supplement 6 - Source Data 1 Raw Images/HA_SBP1007-0002.jpg
- Figure 3 - Supplement 6 - Source Data 1 Raw Images/HA_SBP1007-0003.jpg
- Figure 3 - Supplement 6 - Source Data 1 Raw Images/HA_SBP1007-0004.jpg
- Figure 3 - Supplement 6 - Source Data 1 Raw Images/HA_SBP1007.nd2
