# Supplementary material for: Physiological febrile heat stress increases cytoadhesion through increased protein trafficking of Plasmodium falciparum surface proteins into the red blood cell
Source: eLife. 2026 May 13;14:RP107860. doi: 10.7554/eLife.107860 (PMC13171106; doi:10.7554/eLife.107860)
Supplement: Figure 3—figure supplement 6—source data 2. — Raw microscopy images of transgenic PF3D7_0702500-3xHA parasites probed with α-HA and α-KAHRP. [file elife-107860-fig3-figsupp6-data2.zip]

Archive with 21 entries (19 files):
- Figure 3 - Supplement 6 - Source Data 2 Raw Images/
- Figure 3 - Supplement 6 - Source Data 2 Raw Images/Cropped/
- Figure 3 - Supplement 6 - Source Data 2 Raw Images/Cropped/0702500_KAHRP_LUTs.ijm
- Figure 3 - Supplement 6 - Source Data 2 Raw Images/Cropped/HA_KAHRP001.nd2 - T=0-1.tif
- Figure 3 - Supplement 6 - Source Data 2 Raw Images/Cropped/HA_KAHRP002.nd2 - T=0-1.tif
- Figure 3 - Supplement 6 - Source Data 2 Raw Images/Cropped/HA_KAHRP003.nd2 - T=0-1.tif
- Figure 3 - Supplement 6 - Source Data 2 Raw Images/HA_KAHRP001-0001.jpg
- Figure 3 - Supplement 6 - Source Data 2 Raw Images/HA_KAHRP001-0002.jpg
- Figure 3 - Supplement 6 - Source Data 2 Raw Images/HA_KAHRP001-0003.jpg
- Figure 3 - Supplement 6 - Source Data 2 Raw Images/HA_KAHRP001-0004.jpg
- Figure 3 - Supplement 6 - Source Data 2 Raw Images/HA_KAHRP001.nd2
- Figure 3 - Supplement 6 - Source Data 2 Raw Images/HA_KAHRP002-0001.jpg
- Figure 3 - Supplement 6 - Source Data 2 Raw Images/HA_KAHRP002-0002.jpg
- Figure 3 - Supplement 6 - Source Data 2 Raw Images/HA_KAHRP002-0003.jpg
- Figure 3 - Supplement 6 - Source Data 2 Raw Images/HA_KAHRP002-0004.jpg
- Figure 3 - Supplement 6 - Source Data 2 Raw Images/HA_KAHRP002.nd2
- Figure 3 - Supplement 6 - Source Data 2 Raw Images/HA_KAHRP003-0001.jpg
- Figure 3 - Supplement 6 - Source Data 2 Raw Images/HA_KAHRP003-0002.jpg
- Figure 3 - Supplement 6 - Source Data 2 Raw Images/HA_KAHRP003-0003.jpg
- Figure 3 - Supplement 6 - Source Data 2 Raw Images/HA_KAHRP003-0004.jpg
- Figure 3 - Supplement 6 - Source Data 2 Raw Images/HA_KAHRP003.nd2
