# Supplementary material for: Physiological febrile heat stress increases cytoadhesion through increased protein trafficking of Plasmodium falciparum surface proteins into the red blood cell
Source: eLife. 2026 May 13;14:RP107860. doi: 10.7554/eLife.107860 (PMC13171106; doi:10.7554/eLife.107860)
Supplement: Figure 3—figure supplement 6—source data 2. — Raw microscopy images of transgenic PF3D7_0702500-3xHA parasites probed with α-HA and α-KAHRP. [file elife-107860-fig3-figsupp6-data2.zip › Figure 3 - Supplement 6 - Source Data 2 Raw Images/Cropped/0702500_KAHRP_LUTs.ijm]

Stack.setChannel(1)
run("Magenta")
setMinAndMax(28, 4775)
Stack.setChannel(2)
run("Green")
setMinAndMax(109, 282)
Stack.setChannel(3)
run("Blue")
setMinAndMax(104, 195)
Stack.setChannel(4)
run("Grays")
setMinAndMax(1493, 5550)
