# Supplementary material for: Physiological febrile heat stress increases cytoadhesion through increased protein trafficking of Plasmodium falciparum surface proteins into the red blood cell
Source: eLife. 2026 May 13;14:RP107860. doi: 10.7554/eLife.107860 (PMC13171106; doi:10.7554/eLife.107860)
Supplement: Figure 5—figure supplement 1—source data 5. [file elife-107860-fig5-figsupp1-data5.zip]

Archive with 3 entries (2 files):
- Figure 5 - Supplement 1 - Source Data 5 - Raw Images/
- Figure 5 - Supplement 1 - Source Data 5 - Raw Images/Figure 5 - Supplement 1 - Source Data 5 - .scn file.scn
- Figure 5 - Supplement 1 - Source Data 5 - Raw Images/Figure 5 - Supplement 1 - Source Data 5 - Raw Image.tif
